# Supplementary material for: Low Hemoglobin Levels Are Associated with Reduced Psychomotor and Language Abilities in Young Ugandan Children
Source: Nutrients. 2022 Mar 30;14(7):1452. doi: 10.3390/nu14071452 (PMC9002834; doi:10.3390/nu14071452)
Supplement: Supplementary file 1 [file nutrients-14-01452-s001.zip]

Archive with 1 entries (1 files):
- nutrients-1640902-supplementary.pdf
